# Supplementary material for: PEG3 control on the mammalian MSL complex
Source: PLoS One. 2017 Jun 13;12(6):e0178363. doi: 10.1371/journal.pone.0178363 (PMC5469463; doi:10.1371/journal.pone.0178363)
Supplement: S8 File — This includes the primer sets for ChIP as well as RT-PCR. (XLSX) [file pone.0178363.s008.xlsx]

## Sheet: Primers for MSL
Supplemental Data 8 ChIP and RT-PCR primer sets
ChIP primers
mMsl1-chip-a	TAGGGATGGAGAGCGAGCTCT
mMsl1-chip-b	TACAACCCCTGCCATACAGCCA
mMsl3-chip-a	GCAAAGCTTATGGGTCCTGA
mMsl3-chip-b	TGAAGCTCTGCCCTTCAAGT
RT-PCR primers
mMsl1-rt-a	GGAGATAGAGGAGCTGAAGTC
mMsl1-rt-b	TAATGGGAGAGTGCTTAGGAGT
mMsl2-rt-a	CAGAGATTAACAGGCTCTTGCCT
mMsl2-rt-b	CCTCACAAAACAATGATCCGTCA
mMsl3-rt-a	GCACCTGTCATGAGAGCTGTGGA
mMsl3-rt-b	CACATTCATGTGCGTGTGCATC
mMof-rt-a	CGAATGGGTGGACAAGAACCGA
mMof-rt-b	CTACATACTTCACTTTGGTGA
mHint3-rt-a	GGGTCAGGAACCCAAAACTGA
mHint3-rt-b	CAGAATGGAGGAACATGGAAAC
mAscc3-rt-a	GAGTGAGAAGAGGAAGCAAACCT
mAscc3-rt-b	CCTTCAAGTCAGCTACTTCTTCA
mZwint-rt-a	CGGGCAGTCCAGGAGAATCCA
mZwint-rt-b	GAGCATCAGGGCTCTGCTCAG
mSuclg1-rt-a	TGCCACTGCAACCATGGTCT
mSuclg1-rt-b	CTGGCCACCCTTCCCTGGAGT
mAcbd5-rt-a	CTCCAAGGCCTGCTGCTAGAG
mAcbd5-rt-b	CAGTCATGGGCATGGTTTCA
mHoxa1-rt-a	CTGGCCACGTATAATAACT
mHoxa1-rt-b	TGGGTCTCATTGAGCTGTAG
mHoxa2-rt-a	TATCCCTGGATGAAGGAGAAG
mHoxa2-rt-b	GGGTTTGCCTCTTATGCTTC
mHoxa5-rt-a	TGGATGCGCAAGCTGCACATT
mHoxa5-rt-b	CATGCTTTTCAGCTTATTATC
mHoxb3-rt-a	ACCTACCAGTACCACTAGCA
mHoxb3-rt-b	GCCACCACCACAACCTTCTG
mHoxb9-rt-a	TGTCCTGTCTAATCAAAGAG
mHoxb9-rt-b	TTGCCCTGCTCCTTATTCATC
mHoxc4-rt-a	GCCAGCAAGCAACCCATAGTC
mHoxc4-rt-b	CTTCCATTTCATACGACGGT
mHoxc5-rt-a	TGGATGACCAAACTGCACATGA
mHoxc5-rt-b	AGCAGACCGGGGTGCTCTCTGA
mHoxc6-rt-a	CTGCAGACAAAACACCTTAGG
mHoxc6-rt-b	CCAGATTTTGATCTGTCGCTC
Internal Controls
mβ-Actin-rt-a	GAGCACCCTGTGCTGCTCACCGA
mβ-Actin-rt-b	CTCTTTGATGTCACGCACGATTTC
mGapdhd-rt-a	ATGACATCAAGAAGGTGGTG
mGapdhd-rt-b	CATACCAGGAAATGAGCTTG
